# Supplementary material for: Study on Freeze–Thaw Cycle Performance and Regional Service Life Prediction of Hydrophobic Aerogel-Modified ACEPS Boards
Source: Materials (Basel). 2025 Jun 5;18(11):2646. doi: 10.3390/ma18112646 (PMC12155739; doi:10.3390/ma18112646)
Supplement: Supplementary file 1 [file materials-18-02646-s001.zip]

Archive with 1 entries (1 files):
- materials-3660401-supplementary.pdf
